# Supplementary material for: Identification and Characterization of PTE-2, a Stowaway-like MITE Activated in Transgenic Chinese Cabbage Lines
Source: Genes (Basel). 2022 Jul 8;13(7):1222. doi: 10.3390/genes13071222 (PMC9319602; doi:10.3390/genes13071222)
Supplement: Supplementary file 1 [file genes-13-01222-s001.zip]

Archive with 1 entries (1 files):
- genes-1810197-supplementary.pdf
